# Supplementary material for: Indoleamine-pyrrole 2,3-dioxygenase-1 (IDO-1) mRNA is over-expressed in the duodenal mucosa and is negatively correlated with serum tryptophan concentrations in dogs with protein-losing enteropathy
Source: PLoS One. 2019 Jun 10;14(6):e0218218. doi: 10.1371/journal.pone.0218218 (PMC6557522; doi:10.1371/journal.pone.0218218)
Supplement: S1 File — Results of the average mucosal IDO-1 copies per cell, average mucosal IDO-1 area per cell, percentage mucosal IDO-1 positive and mucosal IDO-1 H-score for all dogs included in the study and serum tryptophan concentrations for the 6 dogs diagnosed with PLE. (XLSX) [file pone.0218218.s001.xlsx]

## Sheet: Averages
		Avg Probe 1	Avg Probe 1 Area	% Probe	Probe 1
Image Location		Copies Per Cell	Per Cell (um squared)	1 Positive	H-Score	Serum tryptophan (nmol/ml)
IDO-1 Control Dog 1 40x		3.64437	3.7815	28.072	71.5255
IDO-1 Control Dog 2 40x		2.64248	2.72114	23.9797	56.1922
IDO-1 Control Dog 3 40x		2.6781	2.77694	20.9552	51.4038
IDO-1 Control Dog 4 40x		1.13071	1.15478	13.7508	29.3374
IDO-1 Control Dog 5 40x		3.12617	3.2219	26.5134	64.7845
IDO-1 Control Dog 6 40x		1.41893	1.44737	16.521	35.827
IDO-1 Control Dog 7 40x		1.5596	1.58531	18.3468	39.5897
IDO-1 Control Dog 8 40x		0.496065	0.505845	6.71615	13.4345
IDO-1 CE Dog 1 40x		1.44881	1.48058	16.8861	36.0008
IDO-1 CE Dog 2 40x		2.29279	2.34913	23.1916	52.0656
IDO-1 CE Dog 3 40x		7.40307	7.66995	44.6104	125.458
IDO-1CE Dog 4 40x		1.84717	1.88286	20.4698	45.3043
IDO-1 CE Dog 5 40x		2.70724	2.77876	25.1775	59.6488
IDO-1 CE Dog 6 40x		2.27325	2.32008	23.668	53.6489
IDO-1 CE Dog 7 40x		4.03366	4.15484	31.7174	81.7945
IDO-1 CE Dog 8 40x		10.0594	10.5366	50.2728	152.806
IDO-1 CE Dog 9 40x		2.09799	2.14531	22.6326	49.7279
IDO-1 CE Dog 10 40x		3.4673	3.57045	29.7123	72.0806
IDO-1 CE Dog 11 40x		2.54944	2.5949	26.7103	60.8221
IDO-1 CE Dog 12 40x		2.74569	2.81816	25.4374	60.3847
IDO-1 CE Dog 13 40x		0.611048	0.617661	9.13714	17.5094
IDO-1 CE Dog 14 40x		2.14529	2.19651	20.7126	47.9561
IDO-1 CE Dog 1540x		2.45524	2.50982	25.387	57.7276
IDO-1 CE Dog 16 40x		2.13132	2.19579	19.967	46.8822
IDO-1 CE Dog 17 40x		4.80259	4.94637	37.8348	97.0356
IDO-1 CE Dog 18 40x		2.42839	2.47263	27.4507	59.7234
IDO-1 PLE Dog 1 40x		2.66777	2.7124	29.2906	65.3157	23
IDO-1 PLE Dog 2 40x		5.82501	6.00049	43.5769	112.022	6
IDO-1 PLE Dog 3 40x		3.19124	3.2795	28.3747	67.7703	18
IDO-1 PLE Dog 4 40x		5.80256	6.01446	39.1466	105.776	13
IDO-1 PLE Dog 5 40x		3.84292	3.95289	32.2463	80.9148	16
IDO-1 PLE Dog 6 40x		3.2733	3.35359	32.1131	74.4006	22
